# Supplementary material for: Investigation of Bemethyl Biotransformation Pathways by Combination of LC–MS/HRMS and In Silico Methods
Source: Int J Mol Sci. 2021 Aug 21;22(16):9021. doi: 10.3390/ijms22169021 (PMC8396642; doi:10.3390/ijms22169021)
Supplement: Supplementary file 1 [file ijms-22-09021-s001.zip]

Archive with 1 entries (1 files):
- ijms-1325485-supplementary.pdf
